# Supplementary material for: Safety of Innovative Nanotechnology Oral Formulations Loaded with Bioactive Menopause Molecules: Influence of Genotoxicity and Biochemical Parameters on a Menopausal Rat Model
Source: Nutrients. 2023 Nov 29;15(23):4951. doi: 10.3390/nu15234951 (PMC10708031; doi:10.3390/nu15234951)
Supplement: Supplementary file 1 [file nutrients-15-04951-s001.zip]

Archive with 1 entries (1 files):
- nutrients-2702906-supplementary.pdf
